# Supplementary material for: A High-Performance and Interpretable pKa Prediction Framework Integrating Count-Based Fingerprints and Ensemble Learning
Source: Molecules. 2026 Mar 12;31(6):961. doi: 10.3390/molecules31060961 (PMC13029067; doi:10.3390/molecules31060961)
Supplement: Supplementary file 1 [file molecules-31-00961-s001.zip]

Archive with 1 entries (1 files):
- molecules-4168159-supplementary.pdf
